# Supplementary material for: Single-stranded DNA drives σ subunit loading onto mycobacterial RNA polymerase to unlock initiation-competent conformations
Source: Nucleic Acids Res. 2025 Apr 16;53(7):gkaf272. doi: 10.1093/nar/gkaf272 (PMC12000874; doi:10.1093/nar/gkaf272)
Supplement: gkaf272_Supplemental_Files [file gkaf272_supplemental_files.zip]

Archive with 5 entries (5 files):
- FRET_panels_data_figure5BC-figure6D.xlsx
- Movie1.mp4
- Supplementary_data_table_1_figure7A-C.xlsx
- Supplementary_data_table_2_figure7E.xlsx
- Vishwakarma_etal_SI_figures_tables_300dpi_R2.pdf
