# Supplementary material for: Single-stranded DNA drives σ subunit loading onto mycobacterial RNA polymerase to unlock initiation-competent conformations
Source: Nucleic Acids Res. 2025 Apr 16;53(7):gkaf272. doi: 10.1093/nar/gkaf272 (PMC12000874; doi:10.1093/nar/gkaf272)
Supplement: gkaf272_Supplemental_Files [file gkaf272_supplemental_files.zip › FRET_panels_data_figure5BC-figure6D.xlsx]

## Sheet: Sheet1
																											Fig 5 C 1 (left column)
	Fig 5 B uppar panel w/o ligand				Fig 5 B middle panel + DNA			Fig 5 B lower panel				Fig 6 D left			Fig 6 D middle			Fig 6 D right							Fig 5C middle panel +RbpA											Fig 5C 2 (middle column)										Fig 5 C 3 (right column)
																						top panel sigB RNAP						Bottom panel Rba Mut					top panel -10 E sigB				middle panel -10 EsigB RbpA				bottom panel (-10 oligo RbpA mut)
		-0.1	0		-0.1	0		-0.1	4			-0.1	6		-0.1	3		-0.1	1			-0.1	10		-0.1	6		-0.1	13				-0.1	2			-0.1	1			-0.1	5			top panel E sigB -10 oligo mut				middle panel EsigB -10 oligo mut RbpA
		-0.0862	3		-0.0862	0		-0.0862	7			-0.0862	1		-0.0862	2		-0.0862	3			-0.0862	7		-0.0862	11		-0.0862	17				-0.0862	0			-0.0862	3			-0.0862	5			-0.1	3			-0.1
		-0.0725	1		-0.0725	0		-0.0725	3			-0.0725	3		-0.0725	2		-0.0725	5			-0.0725	7		-0.0725	13		-0.0725	24				-0.0725	8			-0.0725	3			-0.0725	9			-0.0862	4			-0.0862
		-0.0588	6		-0.0588	0		-0.0588	6			-0.0588	4		-0.0588	1		-0.0588	12			-0.0588	17		-0.0588	18		-0.0588	17				-0.0588	5			-0.0588	1			-0.0588	4			-0.0725	4			-0.0725
		-0.045	1		-0.045	0		-0.045	2			-0.045	5		-0.045	4		-0.045	5			-0.045	14		-0.045	15		-0.045	28				-0.045	7			-0.045	6			-0.045	6			-0.0588	5			-0.0588
		-0.0312	4		-0.0312	2		-0.0312	13			-0.0312	10		-0.0312	2		-0.0312	12			-0.0312	27		-0.0312	26		-0.0312	34				-0.0312	7			-0.0312	9			-0.0312	13			-0.045	3			-0.045
		-0.0175	4		-0.0175	1		-0.0175	9			-0.0175	13		-0.0175	8		-0.0175	11			-0.0175	25		-0.0175	29		-0.0175	36				-0.0175	10			-0.0175	9			-0.0175	10			-0.0312	11			-0.0312
		-0.0038	4		-0.0038	2		-0.0038	10			-0.0038	5		-0.0038	2		-0.0038	14			-0.0038	17		-0.0038	43		-0.0038	43				-0.0038	9			-0.0038	19			-0.0038	10			-0.0175	9			-0.0175
		0.01	5		0.01	2		0.01	8			0.01	17		0.01	4		0.01	14			0.01	36		0.01	42		0.01	56				0.01	10			0.01	20			0.01	22			-0.0038	11			-0.0038
		0.0237	2		0.0237	0		0.0237	14			0.0237	17		0.0237	5		0.0237	12			0.0237	47		0.0237	38		0.0237	54				0.0237	13			0.0237	24			0.0237	18			0.01	14			0.01
		0.0375	5		0.0375	0		0.0375	12			0.0375	12		0.0375	4		0.0375	16			0.0375	34		0.0375	48		0.0375	60				0.0375	11			0.0375	22			0.0375	23			0.0237	13			0.0237
		0.0513	4		0.0513	5		0.0513	14			0.0513	16		0.0513	3		0.0513	13			0.0513	37		0.0513	55		0.0513	78				0.0513	21			0.0513	26			0.0513	20			0.0375	19			0.0375
		0.065	6		0.065	4		0.065	16			0.065	15		0.065	9		0.065	16			0.065	37		0.065	54		0.065	62				0.065	12			0.065	32			0.065	21			0.0513	14			0.0513
		0.0787	8		0.0787	3		0.0787	13			0.0787	20		0.0787	7		0.0787	16			0.0787	51		0.0787	58		0.0787	77				0.0787	20			0.0787	29			0.0787	26			0.065	9			0.065
		0.0925	4		0.0925	2		0.0925	18			0.0925	18		0.0925	2		0.0925	21			0.0925	37		0.0925	77		0.0925	77				0.0925	24			0.0925	38			0.0925	28			0.0787	20			0.0787
		0.1062	9		0.1062	4		0.1062	12			0.1062	17		0.1062	4		0.1062	22			0.1062	50		0.1062	80		0.1062	77				0.1062	30			0.1062	40			0.1062	26			0.0925	18			0.0925
		0.12	5		0.12	3		0.12	15			0.12	19		0.12	7		0.12	15			0.12	48		0.12	99		0.12	85				0.12	30			0.12	63			0.12	45			0.1062	13			0.1062
		0.1337	2		0.1337	5		0.1337	20			0.1337	14		0.1337	6		0.1337	20			0.1337	53		0.1337	74		0.1337	107				0.1337	30			0.1337	47			0.1337	43			0.12	15			0.12
		0.1475	7		0.1475	1		0.1475	18			0.1475	23		0.1475	8		0.1475	25			0.1475	43		0.1475	103		0.1475	95				0.1475	24			0.1475	76			0.1475	47			0.1337	17			0.1337
		0.1612	14		0.1612	2		0.1612	13			0.1612	15		0.1612	6		0.1612	27			0.1612	49		0.1612	104		0.1612	99				0.1612	47			0.1612	71			0.1612	45			0.1475	18			0.1475
		0.175	6		0.175	5		0.175	22			0.175	18		0.175	7		0.175	18			0.175	71		0.175	118		0.175	95				0.175	49			0.175	81			0.175	61			0.1612	6			0.1612
		0.1887	5		0.1887	3		0.1887	16			0.1887	26		0.1887	14		0.1887	19			0.1887	60		0.1887	107		0.1887	93				0.1887	49			0.1887	87			0.1887	49			0.175	17			0.175
		0.2025	5		0.2025	4		0.2025	21			0.2025	21		0.2025	9		0.2025	17			0.2025	55		0.2025	140		0.2025	117				0.2025	66			0.2025	88			0.2025	64			0.1887	19			0.1887
		0.2163	11		0.2163	2		0.2163	16			0.2163	8		0.2163	16		0.2163	18			0.2163	69		0.2163	135		0.2163	106				0.2163	58			0.2163	86			0.2163	66			0.2025	19			0.2025
		0.23	14		0.23	1		0.23	33			0.23	20		0.23	11		0.23	23			0.23	65		0.23	136		0.23	119				0.23	57			0.23	104			0.23	70			0.2163	19			0.2163
		0.2438	9		0.2438	3		0.2438	20			0.2438	17		0.2438	15		0.2438	19			0.2438	62		0.2438	172		0.2438	134				0.2438	59			0.2438	77			0.2438	55			0.23	18			0.23
		0.2575	7		0.2575	6		0.2575	22			0.2575	19		0.2575	14		0.2575	29			0.2575	70		0.2575	154		0.2575	115				0.2575	65			0.2575	96			0.2575	64			0.2438	19			0.2438
		0.2713	7		0.2713	7		0.2713	26			0.2713	28		0.2713	9		0.2713	33			0.2713	79		0.2713	142		0.2713	129				0.2713	70			0.2713	85			0.2713	72			0.2575	20			0.2575
		0.285	9		0.285	3		0.285	47			0.285	21		0.285	23		0.285	32			0.285	74		0.285	161		0.285	123				0.285	67			0.285	95			0.285	69			0.2713	20			0.2713
		0.2988	13		0.2988	6		0.2988	26			0.2988	25		0.2988	12		0.2988	32			0.2988	82		0.2988	161		0.2988	131				0.2988	63			0.2988	71			0.2988	74			0.285	30			0.285
		0.3125	19		0.3125	7		0.3125	36			0.3125	23		0.3125	9		0.3125	35			0.3125	75		0.3125	161		0.3125	112				0.3125	68			0.3125	76			0.3125	63			0.2988	25			0.2988
		0.3263	11		0.3263	5		0.3263	28			0.3263	27		0.3263	13		0.3263	46			0.3263	73		0.3263	166		0.3263	163				0.3263	55			0.3263	64			0.3263	63			0.3125	24			0.3125
		0.34	13		0.34	9		0.34	35			0.34	33		0.34	21		0.34	45			0.34	67		0.34	154		0.34	149				0.34	66			0.34	65			0.34	61			0.3263	15			0.3263
		0.3537	9		0.3537	4		0.3537	34			0.3537	35		0.3537	21		0.3537	43			0.3537	72		0.3537	173		0.3537	125				0.3537	67			0.3537	65			0.3537	54			0.34	25			0.34
		0.3675	15		0.3675	7		0.3675	32			0.3675	24		0.3675	29		0.3675	54			0.3675	83		0.3675	158		0.3675	141				0.3675	66			0.3675	49			0.3675	56			0.3537	22			0.3537
		0.3812	8		0.3812	6		0.3812	28			0.3812	23		0.3812	23		0.3812	51			0.3812	87		0.3812	174		0.3812	147				0.3812	51			0.3812	52			0.3812	47			0.3675	21			0.3675
		0.395	16		0.395	8		0.395	41			0.395	34		0.395	23		0.395	62			0.395	72		0.395	149		0.395	148				0.395	45			0.395	38			0.395	53			0.3812	25			0.3812
		0.4088	17		0.4088	4		0.4088	39			0.4088	26		0.4088	20		0.4088	65			0.4088	102		0.4088	166		0.4088	155				0.4088	43			0.4088	30			0.4088	44			0.395	31			0.395
		0.4225	12		0.4225	9		0.4225	27			0.4225	29		0.4225	23		0.4225	67			0.4225	83		0.4225	179		0.4225	153				0.4225	50			0.4225	31			0.4225	45			0.4088	24			0.4088
		0.4363	10		0.4363	2		0.4363	37			0.4363	35		0.4363	20		0.4363	81			0.4363	85		0.4363	170		0.4363	167				0.4363	48			0.4363	38			0.4363	46			0.4225	35			0.4225
		0.45	9		0.45	9		0.45	32			0.45	47		0.45	26		0.45	67			0.45	99		0.45	146		0.45	161				0.45	33			0.45	42			0.45	56			0.4363	27			0.4363
		0.4637	19		0.4637	11		0.4637	42			0.4637	34		0.4637	30		0.4637	76			0.4637	118		0.4637	154		0.4637	155				0.4637	34			0.4637	34			0.4637	38			0.45	41			0.45
		0.4775	17		0.4775	10		0.4775	42			0.4775	45		0.4775	29		0.4775	85			0.4775	95		0.4775	161		0.4775	139				0.4775	30			0.4775	32			0.4775	47			0.4637	25			0.4637
		0.4913	18		0.4913	16		0.4913	49			0.4913	45		0.4913	30		0.4913	89			0.4913	83		0.4913	151		0.4913	151				0.4913	43			0.4913	32			0.4913	38			0.4775	34			0.4775
		0.505	18		0.505	12		0.505	54			0.505	35		0.505	35		0.505	91			0.505	106		0.505	132		0.505	168				0.505	44			0.505	37			0.505	37			0.4913	32			0.4913
		0.5187	24		0.5187	13		0.5187	34			0.5187	51		0.5187	41		0.5187	98			0.5187	103		0.5187	124		0.5187	178				0.5187	33			0.5187	38			0.5187	42			0.505	35			0.505
		0.5325	20		0.5325	15		0.5325	34			0.5325	52		0.5325	36		0.5325	120			0.5325	105		0.5325	137		0.5325	174				0.5325	34			0.5325	29			0.5325	39			0.5187	47			0.5187
		0.5462	19		0.5462	10		0.5462	48			0.5462	49		0.5462	34		0.5462	111			0.5462	101		0.5462	137		0.5462	179				0.5462	30			0.5462	38			0.5462	24			0.5325	36			0.5325
		0.56	21		0.56	15		0.56	47			0.56	53		0.56	36		0.56	102			0.56	111		0.56	113		0.56	167				0.56	28			0.56	32			0.56	36			0.5462	34			0.5462
		0.5737	21		0.5737	10		0.5737	34			0.5737	38		0.5737	41		0.5737	117			0.5737	128		0.5737	105		0.5737	175				0.5737	27			0.5737	31			0.5737	32			0.56	36			0.56
		0.5875	34		0.5875	9		0.5875	71			0.5875	60		0.5875	33		0.5875	101			0.5875	120		0.5875	113		0.5875	151				0.5875	31			0.5875	35			0.5875	41			0.5737	48			0.5737
		0.6012	35		0.6012	18		0.6012	55			0.6012	47		0.6012	37		0.6012	92			0.6012	122		0.6012	112		0.6012	184				0.6012	41			0.6012	34			0.6012	44			0.5875	57			0.5875
		0.615	30		0.615	14		0.615	56			0.615	58		0.615	36		0.615	86			0.615	140		0.615	93		0.615	187				0.615	49			0.615	40			0.615	41			0.6012	62			0.6012
		0.6287	41		0.6287	13		0.6287	62			0.6287	68		0.6287	38		0.6287	91			0.6287	141		0.6287	108		0.6287	183				0.6287	40			0.6287	26			0.6287	44			0.615	51			0.615
		0.6425	40		0.6425	23		0.6425	44			0.6425	57		0.6425	34		0.6425	88			0.6425	155		0.6425	87		0.6425	178				0.6425	44			0.6425	33			0.6425	28			0.6287	48			0.6287
		0.6562	35		0.6562	13		0.6562	40			0.6562	48		0.6562	43		0.6562	102			0.6562	112		0.6562	119		0.6562	218				0.6562	32			0.6562	40			0.6562	46			0.6425	53			0.6425
		0.67	39		0.67	10		0.67	43			0.67	69		0.67	37		0.67	91			0.67	138		0.67	128		0.67	214				0.67	37			0.67	35			0.67	36			0.6562	56			0.6562
		0.6837	46		0.6837	20		0.6837	56			0.6837	81		0.6837	30		0.6837	88			0.6837	128		0.6837	125		0.6837	217				0.6837	46			0.6837	27			0.6837	40			0.67	66			0.67
		0.6975	45		0.6975	19		0.6975	51			0.6975	73		0.6975	37		0.6975	98			0.6975	174		0.6975	97		0.6975	206				0.6975	38			0.6975	27			0.6975	36			0.6837	68			0.6837
		0.7112	47		0.7112	18		0.7112	53			0.7112	74		0.7112	42		0.7112	76			0.7112	162		0.7112	122		0.7112	214				0.7112	38			0.7112	30			0.7112	54			0.6975	64			0.6975
		0.725	56		0.725	18		0.725	48			0.725	83		0.725	37		0.725	88			0.725	147		0.725	121		0.725	223				0.725	25			0.725	47			0.725	42			0.7112	63			0.7112
		0.7387	51		0.7387	21		0.7387	30			0.7387	77		0.7387	29		0.7387	79			0.7387	172		0.7387	135		0.7387	231				0.7387	55			0.7387	42			0.7387	48			0.725	84			0.725
		0.7525	49		0.7525	22		0.7525	49			0.7525	82		0.7525	49		0.7525	88			0.7525	186		0.7525	133		0.7525	269				0.7525	45			0.7525	25			0.7525	37			0.7387	97			0.7387
		0.7662	65		0.7662	26		0.7662	37			0.7662	95		0.7662	36		0.7662	70			0.7662	209		0.7662	122		0.7662	266				0.7662	53			0.7662	38			0.7662	43			0.7525	77			0.7525
		0.78	65		0.78	21		0.78	37			0.78	108		0.78	42		0.78	72			0.78	170		0.78	147		0.78	282				0.78	41			0.78	41			0.78	40			0.7662	84			0.7662
		0.7937	69		0.7937	25		0.7937	56			0.7937	104		0.7937	32		0.7937	93			0.7937	196		0.7937	136		0.7937	256				0.7937	39			0.7937	42			0.7937	51			0.78	90			0.78
		0.8075	56		0.8075	29		0.8075	51			0.8075	104		0.8075	27		0.8075	76			0.8075	205		0.8075	143		0.8075	275				0.8075	48			0.8075	41			0.8075	58			0.7937	88			0.7937
		0.8212	74		0.8212	27		0.8212	44			0.8212	109		0.8212	39		0.8212	75			0.8212	214		0.8212	147		0.8212	267				0.8212	52			0.8212	38			0.8212	57			0.8075	94			0.8075
		0.835	87		0.835	32		0.835	49			0.835	99		0.835	44		0.835	68			0.835	226		0.835	133		0.835	253				0.835	48			0.835	46			0.835	53			0.8212	124			0.8212
		0.8487	63		0.8487	33		0.8487	33			0.8487	98		0.8487	37		0.8487	102			0.8487	218		0.8487	135		0.8487	253				0.8487	53			0.8487	27			0.8487	65			0.835	94			0.835
		0.8625	83		0.8625	36		0.8625	41			0.8625	81		0.8625	35		0.8625	67			0.8625	228		0.8625	131		0.8625	295				0.8625	46			0.8625	48			0.8625	64			0.8487	84			0.8487
		0.8762	89		0.8762	27		0.8762	37			0.8762	96		0.8762	46		0.8762	69			0.8762	208		0.8762	130		0.8762	278				0.8762	60			0.8762	48			0.8762	58			0.8625	96			0.8625
		0.89	70		0.89	26		0.89	34			0.89	111		0.89	36		0.89	79			0.89	218		0.89	139		0.89	254				0.89	62			0.89	49			0.89	48			0.8762	95			0.8762
		0.9037	68		0.9037	29		0.9037	29			0.9037	99		0.9037	38		0.9037	81			0.9037	201		0.9037	114		0.9037	239				0.9037	55			0.9037	41			0.9037	48			0.89	95			0.89
		0.9175	69		0.9175	18		0.9175	29			0.9175	94		0.9175	31		0.9175	71			0.9175	215		0.9175	124		0.9175	217				0.9175	52			0.9175	53			0.9175	44			0.9037	106			0.9037
		0.9312	77		0.9312	24		0.9312	36			0.9312	83		0.9312	27		0.9312	51			0.9312	203		0.9312	119		0.9312	204				0.9312	42			0.9312	35			0.9312	49			0.9175	89			0.9175
		0.945	69		0.945	28		0.945	21			0.945	67		0.945	26		0.945	64			0.945	175		0.945	95		0.945	163				0.945	48			0.945	46			0.945	56			0.9312	69			0.9312
		0.9588	69		0.9588	25		0.9588	22			0.9588	71		0.9588	25		0.9588	45			0.9588	147		0.9588	125		0.9588	172				0.9588	47			0.9588	26			0.9588	40			0.945	66			0.945
		0.9725	63		0.9725	19		0.9725	18			0.9725	52		0.9725	20		0.9725	42			0.9725	144		0.9725	94		0.9725	134				0.9725	20			0.9725	20			0.9725	28			0.9588	52			0.9588
		0.9862	56		0.9862	15		0.9862	20			0.9862	38		0.9862	17		0.9862	37			0.9862	108		0.9862	93		0.9862	107				0.9862	19			0.9862	24			0.9862	38			0.9725	51			0.9725
		1	48		1	10		1	21			1	34		1	10		1	33			1	111		1	64		1	82				1	30			1	26			1	34			0.9862	42			0.9862
			2284			926			2502				3611			1809			4388				8474			9113			12080					3154				3392				3402			1	23			1
																																														3337
[truncated: 3 more columns]
