# Supplementary material for: Single-stranded DNA drives σ subunit loading onto mycobacterial RNA polymerase to unlock initiation-competent conformations
Source: Nucleic Acids Res. 2025 Apr 16;53(7):gkaf272. doi: 10.1093/nar/gkaf272 (PMC12000874; doi:10.1093/nar/gkaf272)
Supplement: gkaf272_Supplemental_Files [file gkaf272_supplemental_files.zip › Supplementary_data_table_1_figure7A-C.xlsx]

## Sheet: Component 0 vs Component 2
3DVA C0 vs C2		Distances, Å
Cluster #	Particles number	’L360 – G284	’K123 - G284	’D469 – σI247
0	20870	41.177	21.2027	6.99111
1	33045	40.163	19.1148	7.6029
2	15461	35.0832	14.739	7.64514
3	5777	44.3836	22.1322	7.24092
4	9478	37.4866	19.2868	7.00503
5	10048	40.2021	17.2247	8.03952
6	43410	36.9291	17.4812	7.30453
7	22922	37.0199	15.5593	8.24056
8	6814	34.0517	16.2488	7.26734

## Sheet: Component 1 vs Component 0
3DVA C1 vs C0		Distances, Å
Cluster #	Particles number	’L360 – G284	’K123 - G284	’D469 – σI247
0	15454	36.4337	16.913	6.99625
1	17749	40.3356	18.8804	17.1306
2	17793	39.0458	19.0525	7.0389
3	16459	36.5976	16.0324	17.5306
4	22447	40.6056	19.4576	7.58477
5	6450	33.2546	15.6428	7.5994
6	45875	37.8357	17.4113	7.45473
7	7185	42.9387	20.6699	7.47149
8	18413	35.2866	15.74	7.51616

## Sheet: Component 1 vs Component 2
3DVA C1 vs C2		Distances, Å
Cluster #	Particles number	’L360 – G284	’K123 - G284	’D469 – σI247
0	31771	36.9082	16.2573	7.34677
1	12082	39.9159	20.6719	6.92436
2	17468	36.2573	15.2575	7.4858
3	31397	38.7171	18.5742	7.35946
4	29137	39.1276	18.0995	16.5281
5	11127	36.7312	14.9349	14.2313
6	16010	37.341	15.8046	17.2538
7	10388	37.3324	17.7211	7.02147
8	8445	41.0228	20.2565	16.5336
