# Supplementary material for: Single-stranded DNA drives σ subunit loading onto mycobacterial RNA polymerase to unlock initiation-competent conformations
Source: Nucleic Acids Res. 2025 Apr 16;53(7):gkaf272. doi: 10.1093/nar/gkaf272 (PMC12000874; doi:10.1093/nar/gkaf272)
Supplement: gkaf272_Supplemental_Files [file gkaf272_supplemental_files.zip › Supplementary_data_table_2_figure7E.xlsx]

## Sheet: Residue numbering
Domain	E. coli	M. tuberculosis	M. smegmatis	T. thermophilus
' clamp head ('CH)	R133	K123	K123	T121
' clamp core ('CC)	L285	L360	L360	Q560
 gate loop (GL)	G373	G284	G275	G245

## Sheet: Core
PDB code	Complex type	Transcription factor	'CH - GL	’CC – GL	Species
7Z8Q	Core enzyme	-	32.805	50.347	M. tuberculosis
6F6W	Core enzyme	-	23.37	42.545	M. smegmatis
8HSH	Core enzyme	-	30.172	49.411	T. thermophilus
7MKP	Core enzyme	-	25.84	49.23	E. coli
6YXU	Core/HelD	HelD	31.275	53.107	M. smegmatis
	BOXPLOT	AVERAGE	28.6924	48.928
	N=5	STD	3.94451	3.89053
		Mediane	30.172	49.411
		1st quatile	25.84	49.23
		3rd quartile	31.275	50.347
		Minimum	23.37	42.545
		Maximum	32.805	53.107
		Amplitude	9.435	10.562

## Sheet: Holoenzyme
PDB code	Complex type	σ subunit	Transcription factor	’CH - GL	’CC – GL	Species
6C9Y	Eσ70	σ70	-	15.777	33.102	E. coli
6P1K	Eσ70	σ70	-	18.257	34.821	E. coli
6EYD	EσA	σA	-	25.439	43.104	M. smegmatis
6C05	EσA-RbpA	σA	RbpA	25.494	45.974	M. tuberculosis
7Q4U, 7PP4	EσB octamer	σB	-	32.725	50.549	M. tuberculosis
6N57	T-Eσ70	σ70	TraR	22.489	41.06	E.coli
6N58	T-Eσ70	σ70	TraR	22.896	40.739	E.coli
		BOXPLOT	AVERAGE	23.2967	41.3356
		N=7	STD	5.49345	6.05795
			Mediane	22.896	41.06
			1st quatile	20.373	37.78
			3rd quartile	25.4665	44.539
			Minimum	15.777	33.102
			Maximum	32.725	50.549
			Amplitude	16.948	17.447

## Sheet: RPc
PDB code	Complex type	σ subunit	Transcription factor	DNA template	’CH - GL	’CC – GL	Species
7KHC	RPc	σ70	NO	rrnPB	16.008	30.328	E. coli
6PSQ	T-RPc	σ70	TraR	rpsTP2	23.774	42.07	E. coli
7KIM	RPc-WhiB7	σA	WhiB7	pWibB7	25.5795	43.029	M. tuberculosis
			BOXPLOT	AVERAGE	21.7872	38.4757
			N=3	STD	5.08567	7.07236
				Mediane	23.774	42.07
				1st quatile	19.891	36.199
				3rd quartile	24.6768	42.5495
				Minimum	16.008	30.328
				Maximum	25.5795	43.029
				Amplitude	9.57151	12.701

## Sheet: RPI
PDB code	Complex type	σ subunit	Transcription factor	DNA template	’CH - GL	’CC – GL	Species
6PSR	T-RPI1	σ70	TraR	rpsTP2	23.111	40.801	E. coli
6PSS	T-RPI1.5A	σ70	TraR	rpsTP2	22.203	41.175	E. coli
6PST	T-RPI1.5B	σ70	TraR	rpsTP2	22.778	41.74	E. coli
6PSU	T-RPI2	σ70	TraR	rpsTP2	20.184	39.157	E. coli
6PSV	T-preRPo	σ70	TraR	rpsTP2	18.17	35	E. coli
7KHI	RP1-DksA:ppGpp	σ70	DksA	rrnPB	23.68	41.1	E. coli
6EE8	RPI2-RbpA-CarD	σA	RbpA, CarD	rrnAP3	18.653	36.224	M. tuberculosis
			BOXPLOT	AVERAGE	21.2541	39.3139
			N=7	STD	2.23526	2.67498
				Mediane	22.203	40.801
				1st quatile	19.4185	37.6905
				3rd quartile	22.9445	41.1375
				Minimum	18.17	35
				Maximum	23.68	41.74
				Amplitude	5.51	6.74

## Sheet: RPo
PDB code	Complex type	σ subunit	Transcription factor	DNA template	’CH - GL	’CC – GL	Species
6PSW	T-RPo	σ70	TraR	rpsTP2	14.134	30.242	E. coli
7MKJ	RPo	σ70	NO	T7A1	14.522	30.557	E. coli
7MKD	RPo	σ70	NO	PR	14.732	30.569	E. coli
7KHB	RPo	σ70	NO	rrnPB	14.75	31.166	E. coli
7KIF	RPo-WhiB7	σA	WhiB7	pWibB7	15.4244	32.725	M. tuberculosis
6EDT	RPo-RbpA-CarD	σA	RbpA, CarD	rrnAP3	15.514	33.111	M. tuberculosis
7KIN	Rpo-WhiB7	σA	WhiB7	pWibB7	15.8322	32.341	M. tuberculosis
6C04	RPo-like	σA	RbpA	Synthetic us-fork	16.4482	35.882	M. tuberculosis
			BOXPLOT	AVERAGE	15.1696	32.0741
			N=8	STD	0.766879	1.88294
				Mediane	15.0872	31.7535
				1st quatile	14.6795	30.566
				3rd quartile	15.5936	32.8215
				Minimum	14.134	30.242
				Maximum	16.4482	35.882
				Amplitude	2.31418	5.64

## Sheet: EC
PDB code	Complex type	Transcription factor	DNA template	’CH - GL	’CC – GL	Species
8EGB	ePEC	NO	synthetic scaffold	13.94	29.034	E. coli
6BJS	hisPEC	NO	synthetic scaffold	14.148	29.14	E. coli
6X2N	TEC-Mfd	Mfd	synthetic scaffold	16.056	29.253	E. coli
8EHI	hisPEC	NO	synthetic scaffold	12.874	30.802	E. coli
8PHK	TEC-RfaH	RfaH	synthetic scaffold	17.14	31.2	E. coli
6C6S	TEC-RfaH	RfaH	synthetic scaffold	17.248	31.2	E. coli
7PY8	TEC-NusG	NusG	synthetic scaffold	17.442	32.299	E. coli
6X43	TEC-Mfd	Mfd	synthetic scaffold	16.51	32.868	E. coli
6ASX	hisPEC	NO	synthetic scaffold	12.259	33.27	E. coli
6ALF	EC	NO	synthetic scaffold	14.24	29.11	E. coli
8E74	PEC-NusG	NusG	synthetic scaffold	14.808	37.192	M. tuberculosis
8E8M	PEC	NO	synthetic scaffold	15.238	38.163	M. tuberculosis
		BOXPLOT	AVERAGE	15.1586	31.9609
			STD	1.73843	3.05951
		N=11	Mediane	15.023	31.2
			1st quatile	14.096	29.2248
			3rd quartile	16.6675	32.9685
			Minimum	12.259	29.034
			Maximum	17.442	38.163
			Amplitude	5.183	9.129
